# Supplementary material for: Chemometric Classification and Bioactivity Correlation of Black Instant Coffee and Coffee Bean Extract by Chlorogenic Acid Profiling
Source: Foods. 2024 Dec 12;13(24):4016. doi: 10.3390/foods13244016 (PMC11726881; doi:10.3390/foods13244016)
Supplement: Supplementary file 1 [file foods-13-04016-s001.zip]

Archive with 2 entries (2 files):
- Supplementary Material L20.pdf
- Table S2 L12.xlsx
