# Supplementary material for: Chemometric Classification and Bioactivity Correlation of Black Instant Coffee and Coffee Bean Extract by Chlorogenic Acid Profiling
Source: Foods. 2024 Dec 12;13(24):4016. doi: 10.3390/foods13244016 (PMC11726881; doi:10.3390/foods13244016)
Supplement: Supplementary file 1 [file foods-13-04016-s001.zip › Table S2 L12.xlsx]

## Sheet: Sheet1
Table S2. Identified compounds through database searching by Progenesis QI.
Compound	Compound ID	Adducts	Formula	Score	Mass Error (ppm)	Isotope Similarity	Theoretical Isotope Distribution	Link	Description	Neutral mass (Da)	m/z	Retention time (min)	Anova (p)	Max Fold Change
0.80_182.0576n	1738	M-H, M+FA-H	C9H10O4	37.8	-1.50359	91.0151	100 - 10 - 1.27	http://nonlinear.com/redirect/outbound?p=pubchemc&param=1738	2-(4-hydroxy-3-methoxyphenyl)acetic acid	182.058	227.055	0.79645	3.5025e-07	8.64403
2.61_110.0362n	289	M-H, M+FA-H	C6H6O2	38.3	-5.23225	97.6147	100 - 6.63 - 0.596	http://nonlinear.com/redirect/outbound?p=pubchemc&param=289	benzene-1,2-diol	110.036	109.029	2.6106	6.55243e-12	1.91365
3.00_150.0671n	332	M-H, M+FA-H	C9H10O2	36.8	-6.2914	91.2136	100 - 9.93 - 0.851	http://nonlinear.com/redirect/outbound?p=pubchemc&param=332	4-ethenyl-2-methoxyphenol	150.067	195.065	2.99893	0.563511	2.79775
2.97_164.0466n	11968	M+FA-H, 2M+FA-H	C9H8O3	37.9	-4.83745	95.324	100 - 9.94 - 1.06	http://nonlinear.com/redirect/outbound?p=pubchemc&param=11968	3-(2-hydroxyphenyl)prop-2-enoic acid	164.047	373.092	2.96848	0.00216561	12.1879
0.99_138.0310n	8768	M-H, 2M-H	C7H6O3	37.5	-5.36432	93.5535	100 - 7.75 - 0.876	http://nonlinear.com/redirect/outbound?p=pubchemc&param=8768	3,4-dihydroxybenzaldehyde	138.031	137.024	0.994417	0.406626	2.15486
10.25_196.0726n	14340	M-H2O-H, M-H	C10H12O4	36.9	-5.11835	90.2892	100 - 11.1 - 1.38 - 0.108	http://nonlinear.com/redirect/outbound?p=pubchemc&param=14340	3-(4-hydroxy-3-methoxyphenyl)propanoic acid	196.073	177.055	10.2549	0.00255286	1.56198
1.18_354.0945n	12310830	M-H, 2M-H	C16H18O9	38.8	-1.56194	95.8716	100 - 17.9 - 3.35 - 0.408	http://nonlinear.com/redirect/outbound?p=pubchemc&param=12310830	(1R,3S,4S,5S)-3-[(E)-3-(3,4-dihydroxyphenyl)prop-2-enoyl]oxy-1,4,5-trihydroxycyclohexane-1-carboxylic acid	354.095	353.087	1.17765	3.48072e-08	3.29815
7.21_194.0571n	736186	M-H2O-H, 2M+FA-H	C10H10O4	37	-4.24973	90.1221	100 - 11.1 - 1.38 - 0.107	http://nonlinear.com/redirect/outbound?p=pubchemc&param=736186	(E)-3-(3-hydroxy-4-methoxyphenyl)prop-2-enoic acid	194.057	433.113	7.20637	0.00377544	2.13604
7.27_288.0626n	440735	M-H, M+FA-H	C15H12O6	36.1	-2.71655	83.7677	100 - 16.6 - 2.52 - 0.266	http://nonlinear.com/redirect/outbound?p=pubchemc&param=440735	(2S)-2-(3,4-dihydroxyphenyl)-5,7-dihydroxy-2,3-dihydrochromen-4-one	288.063	287.055	7.2749	0.000895016	2.96012
1.44_338.0995n	5281766	M-H, 2M+FA-H	C16H18O8	37.9	-1.95297	92.0829	100 - 17.8 - 3.14 - 0.371	http://nonlinear.com/redirect/outbound?p=pubchemc&param=5281766	(3R,5R)-1,3,5-trihydroxy-4-[(E)-3-(4-hydroxyphenyl)prop-2-enoyl]oxycyclohexane-1-carboxylic acid	338.1	337.092	1.44415	3.54359e-05	2.12707
7.91_136.0516n	31244	M-H, M+FA-H	C8H8O2	38.1	-5.93393	97.0267	100 - 8.82 - 0.753	http://nonlinear.com/redirect/outbound?p=pubchemc&param=31244	4-methoxybenzaldehyde	136.052	135.044	7.91495	0.00165983	3.19531
0.46_171.0289m/z	1057	M+FA-H	C6H6O3	37.2	-7.94359	94.9924	100 - 6.67 - 0.804	http://nonlinear.com/redirect/outbound?p=pubchemc&param=1057	benzene-1,2,3-triol		171.029	0.46095	0.308387	1.78667
0.54_271.0810m/z	346	M-H	C12H16O7	36.1	-5.02547	86.2637	100 - 13.4 - 2.27 - 0.224	http://nonlinear.com/redirect/outbound?p=pubchemc&param=346	2-(hydroxymethyl)-6-(4-hydroxyphenoxy)oxane-3,4,5-triol		271.081	0.537567	6.52989e-08	13.5523
0.67_197.0449m/z	13250	M-H	C9H10O5	37.6	-3.34401	91.8233	100 - 10 - 1.48 - 0.115	http://nonlinear.com/redirect/outbound?p=pubchemc&param=13250	ethyl 3,4,5-trihydroxybenzoate		197.045	0.674633	0.00365662	2.24943
0.76_269.0642m/z	476785	M-H2O-H	C12H16O8	35.3	-8.65877	86.0579	100 - 13.5 - 2.48 - 0.253	http://nonlinear.com/redirect/outbound?p=pubchemc&param=476785	(2S,3R,4S,5S,6R)-2-(3,5-dihydroxyphenoxy)-6-(hydroxymethyl)oxane-3,4,5-triol		269.064	0.758383	0.0680497	Infinity
0.77_183.0654m/z	70761	M+FA-H	C8H10O2	38.2	-6.13496	98.0115	100 - 8.84 - 0.755	http://nonlinear.com/redirect/outbound?p=pubchemc&param=70761	4-ethylbenzene-1,2-diol		183.065	0.773617	2.97822e-11	12.3447
0.80_257.0652m/z	160637	M+FA-H	C10H12O5	36.2	-6.77698	88.6013	100 - 11.1 - 1.59 - 0.131	http://nonlinear.com/redirect/outbound?p=pubchemc&param=160637	2-hydroxy-3-(4-hydroxy-3-methoxyphenyl)propanoic acid		257.065	0.804067	0.00151859	Infinity
0.92_205.0500m/z	10743	M-H2O-H	C11H12O5	36.9	-2.99504	87.8196	100 - 12.2 - 1.71 - 0.148	http://nonlinear.com/redirect/outbound?p=pubchemc&param=10743	3-(4-hydroxy-3,5-dimethoxyphenyl)prop-2-enoic acid		205.05	0.918283	2.03891e-10	10.1383
0.96_533.1292m/z	10228095	M+FA-H	C24H24O11	36.5	-1.70847	84.7965	100 - 26.7 - 5.67 - 0.881 - 0.117	http://nonlinear.com/redirect/outbound?p=pubchemc&param=10228095	[(2R,3S,4S,5R,6S)-3,4,5-trihydroxy-6-[3-(4-hydroxyphenyl)-6-methoxy-4-oxochromen-7-yl]oxyoxan-2-yl]methyl acetate		533.129	0.95635	3.33067e-16	33.861
0.97_337.0922m/z	25245871	M-H2O-H	C16H20O9	37.5	-1.8563	89.9425	100 - 17.9 - 3.35 - 0.409	http://nonlinear.com/redirect/outbound?p=pubchemc&param=25245871	[(3R,4S,5S,6R)-2,4,5-trihydroxy-6-(hydroxymethyl)oxan-3-yl] (E)-3-(4-hydroxy-3-methoxyphenyl)prop-2-enoate		337.092	0.971583	0.00287682	4.17351
1.02_93.0339m/z	996	M-H	C6H6O	33.7	-7.05769	76.6167	100 - 6.6 - 0.388	http://nonlinear.com/redirect/outbound?p=pubchemc&param=996	phenol		93.0339	1.02488	0.129055	1.4955
1.11_207.0295m/z	14101	M+FA-H	C9H6O3	38.2	-2.19912	93.3881	100 - 9.92 - 1.06	http://nonlinear.com/redirect/outbound?p=pubchemc&param=14101	2-hydroxychromen-4-one		207.03	1.10912	1.64235e-12	11.9291
1.31_207.0655m/z	5280802	M-H	C11H12O4	37.3	-3.8734	91.1887	100 - 12.2 - 1.5 - 0.123	http://nonlinear.com/redirect/outbound?p=pubchemc&param=5280802	(E)-3-(4-hydroxy-3,5-dimethoxyphenyl)prop-2-enal		207.065	1.30708	4.18141e-09	8.08905
1.34_149.0601m/z	16928	M-H2O-H	C9H12O3	37.2	-4.35382	90.8492	100 - 9.99 - 1.06	http://nonlinear.com/redirect/outbound?p=pubchemc&param=16928	4-(2-hydroxyethyl)-2-methoxyphenol		149.06	1.33755	0	796.851
1.35_367.1028m/z	5317346	M-H	C17H20O9	38.2	-1.85576	93.0258	100 - 19 - 3.55 - 0.445	http://nonlinear.com/redirect/outbound?p=pubchemc&param=5317346	1,3,4-trihydroxy-5-[(E)-3-(4-hydroxy-3-methoxyphenyl)prop-2-enoyl]oxycyclohexane-1-carboxylic acid		367.103	1.34517	3.72745e-05	2.06235
1.51_359.0764m/z	5281792	M-H	C18H16O8	38	-2.22002	92.8921	100 - 20 - 3.53 - 0.44	http://nonlinear.com/redirect/outbound?p=pubchemc&param=5281792	(2R)-3-(3,4-dihydroxyphenyl)-2-[(E)-3-(3,4-dihydroxyphenyl)prop-2-enoyl]oxypropanoic acid		359.076	1.50507	0	748.061
1.57_147.0443m/z	10394	M-H2O-H	C9H10O3	36.9	-4.9809	90.3201	100 - 9.96 - 1.06	http://nonlinear.com/redirect/outbound?p=pubchemc&param=10394	3-(4-hydroxyphenyl)propanoic acid		147.044	1.57408	3.84659e-10	Infinity
1.61_161.0237m/z	689043	M-H2O-H	C9H8O4	38.1	-4.25244	95.3179	100 - 9.98 - 1.27	http://nonlinear.com/redirect/outbound?p=pubchemc&param=689043	(E)-3-(3,4-dihydroxyphenyl)prop-2-enoic acid		161.024	1.61215	0.000243194	2.72622
1.71_197.0809m/z	62465	M+FA-H	C9H12O2	37.1	-6.9703	93.1552	100 - 9.95 - 0.853	http://nonlinear.com/redirect/outbound?p=pubchemc&param=62465	4-ethyl-2-methoxyphenol		197.081	1.71113	0	443.268
1.73_191.0334m/z	5280460	M-H	C10H8O4	36.3	-8.25856	90.439	100 - 11.1 - 1.38 - 0.107	http://nonlinear.com/redirect/outbound?p=pubchemc&param=5280460	7-hydroxy-6-methoxychromen-2-one		191.033	1.73398	7.60928e-09	5.23829
2.42_303.0866m/z	89472	M+FA-H	C15H14O4	36	-3.32028	84.1498	100 - 16.5 - 2.1 - 0.197	http://nonlinear.com/redirect/outbound?p=pubchemc&param=89472	1-(2,4-dihydroxyphenyl)-2-(4-hydroxyphenyl)propan-1-one		303.087	2.41975	0.000106823	Infinity
2.63_515.1191m/z	5281769	M-H	C25H24O12	36.8	-0.812951	84.9333	100 - 27.8 - 6.18 - 1 - 0.139	http://nonlinear.com/redirect/outbound?p=pubchemc&param=5281769	(1R,3R,4S,5R)-1,3-bis[[(E)-3-(3,4-dihydroxyphenyl)prop-2-enoyl]oxy]-4,5-dihydroxycyclohexane-1-carboxylic acid		515.119	2.62583	0.165877	Infinity
2.69_165.0185m/z	19829	M-H2O-H	C8H8O5	37.3	-4.32934	91.2952	100 - 8.94 - 1.38	http://nonlinear.com/redirect/outbound?p=pubchemc&param=19829	3,4-dihydroxy-5-methoxybenzoic acid		165.019	2.68675	0.000330546	3.26864
2.95_315.0868m/z	24772948	M-H	C17H16O6	37.2	-2.0832	88.5146	100 - 18.8 - 2.9 - 0.324	http://nonlinear.com/redirect/outbound?p=pubchemc&param=24772948	7-hydroxy-3-(3-hydroxy-2,4-dimethoxyphenyl)-2,3-dihydrochromen-4-one		315.087	2.95325	0.00211213	39.2764
4.03_177.0194m/z	5281416	M-H	C9H6O4	37.9	0.326667	89.9115	100 - 9.96 - 1.26	http://nonlinear.com/redirect/outbound?p=pubchemc&param=5281416	6,7-dihydroxychromen-2-one		177.019	4.02783	0.175962	Infinity
4.32_289.0718m/z	9064	M-H	C15H14O6	37.2	0.0592515	86.2203	100 - 16.6 - 2.53 - 0.267	http://nonlinear.com/redirect/outbound?p=pubchemc&param=9064	(2R,3S)-2-(3,4-dihydroxyphenyl)-3,4-dihydro-2H-chromene-3,5,7-triol		289.072	4.31765	0.0043844	Infinity
5.35_287.0572m/z	72277	M-H2O-H	C15H14O7	35.9	3.63318	83.549	100 - 16.7 - 2.74 - 0.302	http://nonlinear.com/redirect/outbound?p=pubchemc&param=72277	(2R,3R)-2-(3,4,5-trihydroxyphenyl)-3,4-dihydro-2H-chromene-3,5,7-triol		287.057	5.35417	0.115619	Infinity
5.53_167.0342m/z	328	M-H	C8H8O4	37.1	-4.92557	91.3803	100 - 8.9 - 1.17	http://nonlinear.com/redirect/outbound?p=pubchemc&param=328	2-hydroxy-2-(4-hydroxyphenyl)acetic acid		167.034	5.5293	0.0625244	1.57791
5.66_121.0290m/z	243	M-H	C7H6O2	37.7	-4.32413	93.4706	100 - 7.72 - 0.668	http://nonlinear.com/redirect/outbound?p=pubchemc&param=243	benzoic acid		121.029	5.65923	8.66962e-06	Infinity
5.80_135.0444m/z	82755	M-H2O-H	C8H10O3	37.5	-4.71423	93.0842	100 - 8.88 - 0.964	http://nonlinear.com/redirect/outbound?p=pubchemc&param=82755	4-(2-hydroxyethyl)benzene-1,2-diol		135.044	5.8039	0.00226956	2.55661
5.93_433.1133m/z	92794	M-H	C21H22O10	36.3	-1.75579	83.7797	100 - 23.3 - 4.66 - 0.663	http://nonlinear.com/redirect/outbound?p=pubchemc&param=92794	(2S)-5-hydroxy-2-(4-hydroxyphenyl)-7-[(2S,3R,4S,5S,6R)-3,4,5-trihydroxy-6-(hydroxymethyl)oxan-2-yl]oxy-2,3-dihydrochromen-4-one		433.113	5.92573	8.87034e-09	2.09009
5.94_209.0810m/z	3314	M+FA-H	C10H12O2	37	-5.46568	91.3647	100 - 11 - 0.961	http://nonlinear.com/redirect/outbound?p=pubchemc&param=3314	2-methoxy-4-prop-2-enylphenol		209.081	5.94097	0.0037618	2.46989
6.16_243.0659m/z	4813	M-H	C14H12O4	36.7	-1.36632	85.0781	100 - 15.4 - 1.93 - 0.176	http://nonlinear.com/redirect/outbound?p=pubchemc&param=4813	4-[2-(3,5-dihydroxyphenyl)ethenyl]benzene-1,2-diol		243.066	6.16225	4.53971e-10	17.0536
6.23_123.0446m/z	340	M-H	C7H8O2	37.8	-4.67524	94.6524	100 - 7.74 - 0.67	http://nonlinear.com/redirect/outbound?p=pubchemc&param=340	3-methylbenzene-1,2-diol		123.045	6.23078	0.000120513	4.97914
6.28_473.1083m/z	5315831	M-H	C23H22O11	35.8	-1.34484	80.5742	100 - 25.5 - 5.39 - 0.821 - 0.107	http://nonlinear.com/redirect/outbound?p=pubchemc&param=5315831	[(2R,3S,4S,5R,6S)-3,4,5-trihydroxy-6-[5-hydroxy-3-(4-hydroxyphenyl)-4-oxochromen-7-yl]oxyoxan-2-yl]methyl acetate		473.108	6.27647	8.99997e-08	Infinity
6.30_301.0712m/z	176920	M-H2O-H	C16H16O7	36.1	-1.64328	82.6383	100 - 17.8 - 2.92 - 0.332	http://nonlinear.com/redirect/outbound?p=pubchemc&param=176920	(2R,3R)-2-(3,5-dihydroxy-4-methoxyphenyl)-3,4-dihydro-2H-chromene-3,5,7-triol		301.071	6.2993	1.69883e-10	Infinity
6.93_251.0919m/z	7136	M+FA-H	C12H14O3	36.9	-2.79364	87.9618	100 - 13.3 - 1.42 - 0.111	http://nonlinear.com/redirect/outbound?p=pubchemc&param=7136	(2-methoxy-4-prop-2-enylphenyl) acetate		251.092	6.93175	6.94859e-05	Infinity
7.09_285.0393m/z	10185	M-H2O-H	C15H12O7	35.8	-3.96958	83.5682	100 - 16.6 - 2.73 - 0.301	http://nonlinear.com/redirect/outbound?p=pubchemc&param=10185	(2R)-2-(3,4-dihydroxyphenyl)-3,5,7-trihydroxy-2,3-dihydrochromen-4-one		285.039	7.09163	0	Infinity
7.37_231.0293m/z	6199	M+FA-H	C11H6O3	36.8	-3.42974	88.2127	100 - 12.1 - 1.28	http://nonlinear.com/redirect/outbound?p=pubchemc&param=6199	furo[3,2-g]chromen-7-one		231.029	7.37388	0.0258307	1.53296
7.69_273.0754m/z	4788	M-H	C15H14O5	35.6	-5.11226	83.9487	100 - 16.6 - 2.31 - 0.232	http://nonlinear.com/redirect/outbound?p=pubchemc&param=4788	3-(4-hydroxyphenyl)-1-(2,4,6-trihydroxyphenyl)propan-1-one		273.075	7.68653	0.0126463	5.948
7.85_219.0289m/z	49770696	M-H2O-H	C11H10O6	36.5	-4.2847	87.4644	100 - 12.2 - 1.92 - 0.174	http://nonlinear.com/redirect/outbound?p=pubchemc&param=49770696	(Z)-3-[2-(carboxymethyl)-3,4-dihydroxyphenyl]prop-2-enoic acid		219.029	7.85403	0.438442	1.56174
7.86_151.0389m/z	91528	M-H2O-H	C8H10O4	36.6	-6.88846	90.8323	100 - 8.92 - 1.17	http://nonlinear.com/redirect/outbound?p=pubchemc&param=91528	4-(1,2-dihydroxyethyl)benzene-1,2-diol		151.039	7.86165	0.0359927	1.40554
8.22_399.1835m/z	108130	M-H	C23H28O6	35.9	5.48647	85.591	100 - 25.4 - 4.33 - 0.554	http://nonlinear.com/redirect/outbound?p=pubchemc&param=108130	108130		399.184	8.21998	1.88075e-06	94.8217
8.23_229.0866m/z	185914	M-H	C14H14O3	38.1	-2.0316	92.9527	100 - 15.4 - 1.72 - 0.144	http://nonlinear.com/redirect/outbound?p=pubchemc&param=185914	5-[2-(4-hydroxyphenyl)ethyl]benzene-1,3-diol		229.087	8.2276	0.128813	1.24345
8.33_285.0765m/z	439784	M-H	C16H14O5	36.3	-1.1357	83.0522	100 - 17.7 - 2.49 - 0.257	http://nonlinear.com/redirect/outbound?p=pubchemc&param=439784	5,7-dihydroxy-3-(4-methoxyphenyl)-2,3-dihydrochromen-4-one		285.077	8.3342	0.0138421	3.13833
8.35_299.0547m/z	5281811	M-H	C16H12O6	35.5	-4.5719	82.8733	100 - 17.7 - 2.7 - 0.294	http://nonlinear.com/redirect/outbound?p=pubchemc&param=5281811	5,7-dihydroxy-3-(4-hydroxyphenyl)-6-methoxychromen-4-one		299.055	8.34942	0.145349	3.29436
8.44_271.0971m/z	3584988	M-H	C16H16O4	36.2	-1.66962	83.2318	100 - 17.6 - 2.28 - 0.22	http://nonlinear.com/redirect/outbound?p=pubchemc&param=3584988	1-(2,4-dihydroxyphenyl)-2-(4-methoxyphenyl)propan-1-one		271.097	8.44078	0.0043039	3.40322
8.47_309.0967m/z	11972309	M-H	C15H18O7	36.4	-4.0951	86.8396	100 - 16.7 - 2.74 - 0.303	http://nonlinear.com/redirect/outbound?p=pubchemc&param=11972309	[(2R,3R,4S,5S,6R)-2,4,5-trihydroxy-6-(hydroxymethyl)oxan-3-yl] (E)-3-phenylprop-2-enoate		309.097	8.47125	0	Infinity
8.78_355.0804m/z	632255	M-H2O-H	C19H18O8	35	-5.12233	80.7879	100 - 21.1 - 3.75 - 0.479	http://nonlinear.com/redirect/outbound?p=pubchemc&param=632255	2-(3,4-dimethoxyphenyl)-5,6-dihydroxy-7,8-dimethoxychromen-4-one		355.08	8.77637	8.75585e-05	17.6931
8.97_313.0710m/z	5281781	M-H	C17H14O6	36	-2.53836	83.0165	100 - 18.8 - 2.9 - 0.323	http://nonlinear.com/redirect/outbound?p=pubchemc&param=5281781	5,7-dihydroxy-6-methoxy-3-(4-methoxyphenyl)chromen-4-one		313.071	8.9667	0.000299291	8.39266
9.03_341.1029m/z	96118	M-H	C19H18O6	35.9	-0.478659	80.1931	100 - 21 - 3.32 - 0.39	http://nonlinear.com/redirect/outbound?p=pubchemc&param=96118	5,6,7-trimethoxy-2-(4-methoxyphenyl)chromen-4-one		341.103	9.02762	3.01154e-06	Infinity
9.16_273.0397m/z	5488186	M+FA-H	C13H8O4	36.4	-3.2644	86.0366	100 - 14.3 - 1.77 - 0.156	http://nonlinear.com/redirect/outbound?p=pubchemc&param=5488186	3,8-dihydroxybenzo[c]chromen-6-one		273.04	9.16467	0.00331151	25.2346
9.20_269.0813m/z	14730796	M-H	C16H14O4	36.1	-2.23064	83.2509	100 - 17.6 - 2.28 - 0.22	http://nonlinear.com/redirect/outbound?p=pubchemc&param=14730796	7-hydroxy-3-(4-methoxyphenyl)-2,3-dihydrochromen-4-one		269.081	9.20273	0.255721	1.69445
10.67_311.1672m/z	2579	M-H2O-H	C20H26O4	35.5	5.78809	84.3132	100 - 22.1 - 3.14 - 0.336	http://nonlinear.com/redirect/outbound?p=pubchemc&param=2579	2579		311.167	10.6661	0.162899	Infinity
10.69_419.1328m/z	622948	M-H	C21H24O9	35.5	-4.76226	82.792	100 - 23.3 - 4.45 - 0.615	http://nonlinear.com/redirect/outbound?p=pubchemc&param=622948	2-[[5-hydroxy-2-(4-hydroxyphenyl)-3,4-dihydro-2H-chromen-7-yl]oxy]-6-(hydroxymethyl)oxane-3,4,5-triol		419.133	10.689	5.55112e-16	343.322
10.71_383.1886m/z	73057	M-H2O-H	C23H30O6	34.9	5.37046	80.8006	100 - 25.4 - 4.34 - 0.555	http://nonlinear.com/redirect/outbound?p=pubchemc&param=73057	73057		383.189	10.7118	0.00354466	7.83265
10.77_341.1771m/z	8815	2M+FA-H	C10H12O	36.9	4.4455	89.4911	100 - 11 - 0.751	http://nonlinear.com/redirect/outbound?p=pubchemc&param=8815	1-methoxy-4-prop-2-enylbenzene		341.177	10.7656	0.654339	2.85495
10.17_174.0551m/z	68144	M-H2O-H	C10H11NO3	37.4	-4.76995	92.6788	100 - 11.4 - 1.21	http://nonlinear.com/redirect/outbound?p=pubchemc&param=68144	2-[(2-phenylacetyl)amino]acetic acid		174.055	10.1707	2.01839e-13	3.90256
9.95_245.0444m/z	68079	M-H	C13H10O5	36.1	-4.50292	85.8108	100 - 14.4 - 1.98 - 0.186	http://nonlinear.com/redirect/outbound?p=pubchemc&param=68079	4,9-dimethoxyfuro[3,2-g]chromen-7-one		245.044	9.9499	0.644058	1.08238
9.32_283.0609m/z	73635	M-H2O-H	C16H14O6	36.3	-1.09985	82.8543	100 - 17.7 - 2.7 - 0.294	http://nonlinear.com/redirect/outbound?p=pubchemc&param=73635	(2S)-5,7-dihydroxy-2-(4-hydroxy-3-methoxyphenyl)-2,3-dihydrochromen-4-one		283.061	9.31743	0.000140691	4.11666
9.20_215.0339m/z	4114	M-H	C12H8O4	36.3	-4.81597	86.966	100 - 13.2 - 1.63 - 0.138	http://nonlinear.com/redirect/outbound?p=pubchemc&param=4114	9-methoxyfuro[3,2-g]chromen-7-one		215.034	9.20273	0.000405917	7.36074
8.98_227.0706m/z	445154	M-H	C14H12O3	38.5	-3.41496	96.6823	100 - 15.4 - 1.72 - 0.143	http://nonlinear.com/redirect/outbound?p=pubchemc&param=445154	5-[(E)-2-(4-hydroxyphenyl)ethenyl]benzene-1,3-diol		227.071	8.98193	0	1.96352
8.28_461.1807m/z	3001662	M+FA-H	C23H28O7	35.6	-2.35647	80.665	100 - 25.5 - 4.55 - 0.608	http://nonlinear.com/redirect/outbound?p=pubchemc&param=3001662	3001662		461.181	8.2809	0	88.6107
8.11_389.0867m/z	162464	M+FA-H	C18H16O7	35.4	-3.12675	80.8843	100 - 19.9 - 3.32 - 0.397	http://nonlinear.com/redirect/outbound?p=pubchemc&param=162464	5-hydroxy-2-(4-hydroxy-3-methoxyphenyl)-6,7-dimethoxychromen-4-one		389.087	8.1129	0.0205537	Infinity
7.34_325.0921m/z	9840292	M-H	C15H18O8	36.1	-2.30485	83.3122	100 - 16.7 - 2.96 - 0.339	http://nonlinear.com/redirect/outbound?p=pubchemc&param=9840292	(E)-3-[4-[(2S,3R,4S,5S,6R)-3,4,5-trihydroxy-6-(hydroxymethyl)oxan-2-yl]oxyphenyl]prop-2-enoic acid		325.092	7.3358	2.55765e-07	19.5346
7.09_206.0454m/z	3083688	M-H2O-H	C10H11NO5	37.4	-2.09847	89.3969	100 - 11.5 - 1.63 - 0.137	http://nonlinear.com/redirect/outbound?p=pubchemc&param=3083688	2-[(4-hydroxy-3-methoxybenzoyl)amino]acetic acid		206.045	7.09163	0.652868	2.13254
5.03_317.0662m/z	14544209	M+FA-H	C15H12O5	36.7	-1.66639	85.5491	100 - 16.6 - 2.31 - 0.231	http://nonlinear.com/redirect/outbound?p=pubchemc&param=14544209	(3S)-5,7-dihydroxy-3-(4-hydroxyphenyl)-2,3-dihydrochromen-4-one		317.066	5.02627	2.53447e-06	Infinity
2.88_153.0185m/z	72	M-H	C7H6O4	37.3	-5.31283	92.7001	100 - 7.79 - 1.08	http://nonlinear.com/redirect/outbound?p=pubchemc&param=72	3,4-dihydroxybenzoic acid		153.019	2.88472	0.41809	7.68391
2.81_195.0630m/z	750	2M+FA-H	C2H5NO2	38.7	4.80985	99.1472	100 - 2.66 - 0.434	http://nonlinear.com/redirect/outbound?p=pubchemc&param=750	2-aminoacetic acid		195.063	2.80857	8.9817e-14	36.0822
1.93_178.0502m/z	464	M-H	C9H9NO3	27.6	-4.30289	42.9819	100 - 10.3 - 1.1	http://nonlinear.com/redirect/outbound?p=pubchemc&param=464	2-benzamidoacetic acid		178.05	1.93195	0	3.07439
